# Supplementary material for: Architecture and autoinhibitory mechanism of the plasma membrane Na+/H+ antiporter SOS1 in Arabidopsis
Source: Nat Commun. 2023 Jul 26;14:4487. doi: 10.1038/s41467-023-40215-y (PMC10372031; doi:10.1038/s41467-023-40215-y)
Supplement: Supplementary file 4 — Source data [file 41467_2023_40215_MOESM4_ESM.xlsx]

## Sheet: Figure 4i
Figure 4e
Na+ content		Control			30 mM
(mg/L)
	DW	1	2	3	1	2	3
Blank	0	1.208	1.132	1.127	1.208	1.132	1.127
AXT3K	0.01g	2.045	1.975	2.075	17.778	17.818	17.909
SOS1-WT	0.01g	1.925	2.05	1.97	11.855	11.465	11.68
SOS1+SOS2+SOS3	0.01g	1.97	2.01	2.035	9.425	11.195	9.971
DC-loop	0.01g	2.235	1.925	2.115	5.91	7.07	6.623
W1013A	0.01g	2.035	1.97	1.93	6.8	5.83	6.815
DC-helix	0.01g	2.055	2.04	2.14	10.905	12.205	11.074
F1042A	0.01g	2.05	2.06	2.11	12.225	11.76	10.765
DC-loop/DC-helix	0.01g	1.935	1.95	1.925	5.215	4.44	4.84
D998	0.01g	1.89	1.94	1.755	8.435	8.31	8.401

## Sheet: Figure S1b
Supplementary Fig. 1b
SDS-PAGE

## Sheet: Figure S11a
Supplementary Fig. 11a

## Sheet: Figure S11b
Supplementary Fig. 11b	Duplication
	1	2	3	4
SOS1-WT	0.922802	0.767695	0.899026	1.18096
SOS1+SOS2+SOS3	0.83817	0.545572		0.908736
DC-loop	0.884904	0.532302	0.892314	0.830587
W1013A	0.762358	0.559525	0.960016	0.95602
DC-helix	0.784088	0.595975	0.909441	0.906672
F1042A	0.995993	1.05845	1.2464	1.28589
DC-loop/DC-helix	0.860077	0.612038	0.892278	1.18126
D998	0.71402	0.751284	1.09997	1.32627
SOS1-WT	1.04801	0.73153	1.04909
D201A	1.08245	0.645235	0.852663
702EEK704/AAA	1.29455	0.758387	0.883079
484DDEE487/AAAA	1.19977	0.666183	0.796157

## Sheet: Figure S12
	SOS1-ΔL1	SOS1-ΔL2	SOS1-ΔL3		SOS1-ΔHL1	SOS1-ΔHL2	SOS1-ΔHL3		SOS1-ΔH1	SOS1-ΔH2	SOS1-ΔH3			SOS1-1	SOS1-2	SOS1-3		pYPGE15-1	pYPGE15-2	pYPGE15-3
0	3715.43	10909.6	3565.72		11530	20491.8	23574.3		1760.3	2178.56	2366.95			974.31	2924.83	1081.06		385.418	386.693	158.638
6	4547.43	8574.58	4091.6		12227.9	19553.2	23710.7		1403.8	1345.17	2914.18			300.273	1177.96	1447.83		190.335	625.089	-844.894
12	6019.49	10952.4	4280.29		14437	18918.3	18087.2		2671.59	1843.38	3500.57			1406.48	2617.84	2356.41		529.877	425.827	874.171
18	6557.73	7719.47	5417.28		16430.5	18585.3	21279.2		2252.44	1721.13	2383.98			2837.55	1515.65	1547.17		803.768	233.407	282.268
24	7145.45	9351.47	4955.22		13404.7	13756.9	23310		995.111	2151.95	3033.81			1899.82	1129.27	910.085		788.618	-31.0533	82.0019
30	7533.06	9327.29	6687.84		13390.7	10393.1	23765.3		1576.1	2078.33	2557.47			931.843	843.094	815.552		126.827	193.258	-21.4296
36	7966.28	11263.6	4629.03		16830.5	7866.47	16700.9		1907.81	2058.12	2376.07			1716.53	2266.23	1394.19		90.9446	229.682	266.398
42	8199.21	10283.4	5520.12		17266.2	10216.7	17394		2510.72	1520.63	928.427			1424.1	1393.16	1659.8		90.9264	298.135	564.697
48	8562.99	7082.45	6379.72		16532	7474.65	25741.3		1915.62	1990.37	1143.22			2327.53	3352.09	1915.96		72.6137	268.269	750.69
54	7318.81	11582.4	5059.77		17146.3	10310.7	21927		1377.57	560.032	2053.67			2215.13	1392.57	1517.3		364.954	337.45	774.307
60	6822.41	9428.24	4500.86		13045.4	14850.8	24003.7		1204.9	2548.15	1819.48			400.156	946.05	1646.85		-153.631	400.976	365.769
66	7857.17	9867.46	7625.68		15282.3	9255.39	25154.5		1625.33	1577.27	2080.64			1958.36	2950.22	1378.48		94.2045	232.71	74.3761
72	7386.67	11554.5	4519.83		12295.7	13375.6	23014.5		1558.58	1031.52	1205.88			1985.35	2193.48	1646.53		463.187	-166.246	746.527
78	7821.46	10209.8	6863.88		11244.9	11501	25648.5		1261.6	1507.48	1765.25			467.446	2632.29	1672.08		368.763	261.091	-302.174
84	7486.11	11847.6	4434.46		13808.9	12166.5	22944.1		1390.49	1618.37	1597.34			3522.09	3241.5	696.268		571.621	382.922	-716.777
90	6719.25	12480.5	7163.33		14264.2	12658.5	13263.9		893.278	1735.29	731.684			1101.28	2586.91	599.039		271.578	504.167	424.61
96	6806.81	8526.27	3736.65		20680.3	18849.4	19462.6		2132.86	2267.58	1269.77			1994.55	2412.87	1754.77		429.129	384.953	1550.87
102	7620.45	10892.7	5234.32		16680.8	18337	17073.3		1567.57	1759.37	1148.92			2487.68	2853.79	1292.17		780.129	479.68	1202.18
108	6973.01	8486.16	7636.89		18324.7	10583.1	20124.3		1407.74	1832.77	1053.8			3243.57	2904.11	1197.39		490.947	237.723	32.9898
114	6357.11	9506.81	6513.24		11210.6	8347.58	18617.6		1012.76	2212.01	1470.67			3602.28	2062.56	1196.84		94.7118	388.372	131.5
120	7175.3	7497.59	7900.75		19070.2	11157.3	18509.9		935.316	1945.26	267.859			2195.02	2534.61	1018.87		148.437	663.387	64.9299
126	7640.84	7042.93	5930.22		14607.8	9116.22	18641.4		1685.89	1214.66	1945.82			2847.15	1626.46	632.271		548.263	-211.06	-13.5572
132	7478.91	8611.35	6077.93		18861.3	8914.32	23034.8		1833.26	2306.45	3024			1903.06	1694.19	2348.99		-55.1374	57.9158	1337.6
138	7774.29	9930.51	4842.71		20208.1	8541.34	21327.9		3350.99	2358.61	1372.21			2364.63	1796.48	2491.37		488.63	458.828	162.021
144	9206.21	6818.54	4470.87		17711.9	10148	21035.4		1501.65	1672.27	2664.77			2668.92	2404.13	1938.42		-501.156	-102.901	57.4674
150	9538.04	7812.85	4323.53		8641.66	10358.1	23198.7		2919.16	621.114	2657.94			1670.41	3246.63	782.588		366.803	246.449	1291.59
156	9201.64	9871.15	5113.13		7883.65	11623.5	22432.2		1802.28	1514.08	1380.99			2463.58	1624.66	1327.52		638.32	-144.347	1837.94
162	9196.01	8309.97	6880.48		11776.1	12617.5	17748.4		1054.29	1511.45	1461.48			1652.51	3347.71	2689.18		286.626	408.586	500.422
168	9876.71	9710.44	4978.84		9389.11	9693.86	17737.5		3047.19	2287.26	1822.24			3382.69	2296.3	2497.06		494.292	23.9737	1096.35
174	8739.05	9462.52	5553.89		12190.1	9692.93	25152.9		3329.64	1680.2	1322.09			2685.97	2087.38	-19.86		113.819	206.473	-394.871
180	9151.27	11222	7451		13985.5	13817.1	20201		958.022	1708.79	1047.49			3339.13	2614.81	1102.33		82.4589	-82.2995	-237.481
186	9250.39	9163.78	6976.69		14847.4	16721.8	19406.3		3526.89	2324.36	1644.87			1989.05	2984.66	1116.02		368.782	221.291	-614.362
192	9250.15	9073.37	3791.77		17471.2	7477.15	17345.3		3191.7	1978.01	1419.44			2527.33	1700.65	1673.4		208.866	-32.5115	242.786
198	9887.28	11918.8	3717.64		11153	21786.6	18235.5		1708.52	1263.12	2911.76			1338.55	2994.85	887.838		63.6055	637.399	526.197
204	9667.94	11979.6	5576.73		16476.2	14514	17278		1575.69	1372.34	1753.49			657.837	2141.45	940.597		131.628	274.318	906.672
210	6440.65	10339.7	1477.6		17212.5	13181.2	20271.6		2426.32	838.121	2238.93			3137.27	1450.37	848.39		345.194	308.602	557.86
216	7642.37	10835.9	2410.87		12469.4	12627	15941.9		540.096	1001.28	2150.3			2413.96	2498.04	848.673		609.313	478.191	-662.561
222	6880.34	9551.41	4847.34		15704.1	18288.4	19427.8		1147.85	1483.37	2301.07			120.007	2912.51	1897.14		528.329	303.398	-9.59783
228	7842.16	9545.49	5599.9		15992.9	7371.55	19437.8		1377.31	1524.02	1530.42			2540.78	2670.67	853.491		478.696	536.965	-668.711
234	10612.3	8315.11	4941.21		13347.7	14105.9	24085.9		2260.54	1399.04	2042.96			2764.57	1786.53	933.242		394.177	154.689	1079.93
240	10672.9	8742.03	4432.21		12568.6	10862.7	22192.4		2179.16	1829.74	3591.27			1360.11	3785.89	1385.23		54.9937	234.293	1400.23
246	6361.29	9068.57	5712.93		13339.4	12708.2	17488		2430.72	863.341	557.343			3540.24	3042.5	1220.29		-47.5422	-89.3225	415.984
252	7966.59	8967.42	4666.6		15139.8	17235	21412		1873.75	2705.16	1525.46			3038.96	846.427	1701.6		422.168	248.513	477.984
258	5968.84	9999.66	7037.23		17768.3	10837.9	21339.2		4264.41	1871.34	975.239			1885.39	2186.2	888.566		425.883	502.756	168.042
264	5926.97	10447.4	3255.92		15040	13132.6	26170.4		2069.64	1890.65	518.588			2248.48	4226.46	1302.16		248.503	215.963	1095.35
270	6212.88	6210.08	6125.49		15665.7	4946.06	24537.8		2082.67	1403.01	2468.2			2163.44	1654.43	702.195		32.4333	-142.8	-1083.34
276	8447.77	10152	5212.97		14412.6	13695.9	22432.2		3028.14	1202.95	1499.24			1712.75	2595.06	1648.64		160.429	405.286	1423.97
282	7421.07	7823.83	5629.36		14856.5	11449.7	17727.9		1993.65	2070.52	1707.19			2333.5	4047.88	1159.99		27.8399	179.091	349.217
288	8872.13	9744	6285.3		10159.9	6621.74	19319.4		3544.58	1932.99	1299.03			2934.25	368.914	1206.31		490.703	434.875	396.371
294	9990.02	9297.51	6387.24		10737.7	14488.5	20935.5		2822.12	2157.93	1976.91			1552.76	2473.19	1588.08		310.876	202.361	287.855
average	7794.17	9546.24	5328.48		14494.4	12504.5	20776		1977.75	1709.38	1809.61			2084.57	2300.73	1346.73		294.423	253.429	367.78

## Sheet: Figure S13b
Supplementary Fig. 13b
